# Supplementary material for: A systems medicine strategy to predict the efficacy of drugs for monogenic epilepsies
Source: Epilepsia. 2022 Oct 25;63(12):3125–33. doi: 10.1111/epi.17429 (PMC10092251; doi:10.1111/epi.17429)
Supplement: Supplementary file 1 — Tables S1–S4 [file EPI-63-3125-s001.xlsx]

## Sheet: List
Table	Caption
S1	Results obtained using scores individually, in pairwise combinations and in triple combination. Enrichment is fold-change. For example, more effective drugs are enriched at the top of the triple score predictions 55.1× more than expected by chance. Prioritisation is the median rank of the drugs in the set, expressed as a percentile. For example, if a drug-set has a prioritisation score of 90%, th…
S2	Results if Transcriptomic Reversion scores are discarded versus if measured and imputed Transcriptomic Reversion scores are used. Enrichment is fold-change. For example, more effective drugs are enriched at the top of the GC+CE predictions 5.1× more than expected by chance. Prioritisation is the median rank of the drugs in the set, expressed as a percentile. For example, if a drug-set has a prior…
S3	The measured or imputed scores for all drugs.
S4	Drugs that are ranked higher than the lowest ranked first- or second-line antiseizure drugs for Dravet syndrome, and have evidence of antiseizure efficacy from multiple published studies and/or animal models. 'Number of studies' is the number of studies reporting an antiseizure effect in animal models. 'Number of models' is the number of different animal models in which the drugs has an antiseizu…

## Sheet: Table S1
		Drugs	Triple			GC+TR			GC+CE			TR+CE			GC			TR			CE
	Enrichment	More effective	55.07143×	;	p=4.78389e-06	45.35294×	;	p=8.936937e-06	33.52174×	;	p=2.327547e-05	9.884615×	;	p=0.000999833	34.26667×	;	p=2.023953e-05	3.602804×	;	p=0.02116693	8.115789×	;	p=0.001819127
		Less effective	1.006527×	;	p=0.8942467	1.013141×	;	p=0.7990857	2.976834×	;	p=6.169949e-09	1.047554×	;	p=0.450092	2.329305×	;	p=4.496023e-07	1.391697×	;	p=0.003382305	2.578595×	;	p=7.627274e-08
		Ineffective	1.01581×	;	p=0.0361614	1.01715×	;	p=0.02734735	1.006527×	;	p=0.252598	1.030749×	;	p=0.00163442	1.020516×	;	p=0.01562071	1×	;	p=1	1.001299×	;	p=0.7600519
		Aggravating	1×	;	p=1	1.003906×	;	p=0.976805	4.355932×	;	p=0.0001370222	1.003906×	;	p=0.976805	2.487097×	;	p=0.004103682	1.132159×	;	p=0.4736244	16.76087×	;	p=3.273918e-08
	Prioritisation	More effective	99.4812			99.3515			99.0921			98.4436			98.5733			88.1971			95.9792
		Less effective	97.0169			97.0169			97.1466			85.4734			96.5629			65.7588			90.1427
		Ineffective	52.9183			52.1401			44.7471			52.7886			50.2594			51.8807			34.371
		Aggravating	0.648508			1.75097			98.703			1.75097			96.7899			25.6809			97.1466
	Identification	More effective
		Less effective	0.863889	±	0.109846	0.861778	±	0.107347	0.763556	±	0.132546	0.868222	±	0.12195	0.781889	±	0.154103	0.901333	±	0.0821022	0.719333	±	0.14406
		Ineffective	1	±	0	0.998222	±	0.0139486	1	±	0	0.981222	±	0.0442492	0.998444	±	0.013061	0.83	±	0.171643	0.998	±	0.0147797
		Aggravating	0.888444	±	0.111166	0.890222	±	0.111159	0.614889	±	0.102662	0.946222	±	0.0555549	0.719667	±	0.158757	1	±	0	0.337444	±	0.08694

## Sheet: Table S2
	Scores	Identification			Prioritisation				Enrichment
		Less effective	Ineffective	Aggravating	More effective	Less effective	Ineffective	Aggravating	More effective	Less effective	Ineffective	Aggravating
	GC + CE	0.61±0.08	0.97±0.03	0.46±0.05	98.4	96.7	51.4	98.8	5.1×	3.8×	1.0×	5.6×
	GC + CE + measured & imputed TR	0.66±0.08	0.99±0.02	0.78±0.07	98.8	97.3	37.7	5.2	8.6×	1.0×	1.0×	1.0×

## Sheet: Table S3
Drug	Triple_Score	Rank	Assayed_Imputed
topiramate	719985	1	assayed
lamotrigine	457341	2	assayed
primidone	318311	3	assayed
valproicacid	313729	4	assayed
clonazepam	258041	5	imputed
diazepam	250787	6	assayed
temazepam	223959	7	imputed
lorazepam	214617	8	assayed
clobazam	212709	9	imputed
brivaracetam	206665	10	imputed
alprazolam	204901	11	assayed
olanzapine	192788	12	assayed
amoxapine	190383	13	assayed
triazolam	189918	14	imputed
memantine	184073	15	assayed
eszopiclone	181315	16	imputed
zonisamide	170460	17	assayed
secobarbital	164716	18	imputed
pentobarbital	162725	19	assayed
oxazepam	160631	20	imputed
eslicarbazepine	157647	21	imputed
orphenadrinecitrate	156822	22	imputed
flurazepam	151413	23	imputed
prasterone	142938	24	imputed
etomidate	134674	25	assayed
meprobamate	133657	26	imputed
stiripentol	133304	27	assayed
mepivacaine	130634	28	assayed
bromazepam	130562	29	imputed
estazolam	129679	30	imputed
prilocaine	125533	31	assayed
halothane	124848	32	imputed
flunitrazepam	124833	33	imputed
mexiletine	123181	34	assayed
rufinamide	120974	35	imputed
nitrazepam	120393	36	assayed
levetiracetam	120031	37	assayed
prazepam	119583	38	imputed
glutethimide	117790	39	imputed
quazepam	117426	40	imputed
pregabalin	116523	41	imputed
clotiazepam	116472	42	imputed
carisoprodol	116218	43	assayed
atomoxetine	116061	44	assayed
ethchlorvynol	115294	45	imputed
tetrazepam	114451	46	imputed
methohexital	113448	47	imputed
chloroprocaine	112822	48	imputed
amitriptyline	110931	49	assayed
mephenytoin	107989	50	assayed
methadone	103454	51	imputed
ropivacaine	98230.4	52	assayed
enflurane	97415.3	53	imputed
isoflurane	94451.9	54	imputed
phenazopyridine	90148	55	assayed
encainide	85887	56	imputed
fosphenytoin	85539	57	imputed
ethotoin	84523.5	58	assayed
apalutamide	83895.7	59	imputed
tetracaine	80177	60	assayed
lormetazepam	79382.2	61	imputed
phenobarbital	78900.2	62	imputed
sevoflurane	78507.9	63	imputed
amantadine	75668.1	64	assayed
lacosamide	74227.9	65	imputed
desflurane	73263.7	66	imputed
ketamine	69258.9	67	imputed
cannabidiol	66144.6	68	imputed
barbital	64825.2	69	imputed
amobarbital	63987.1	70	imputed
thiopental	63968.7	71	imputed
esketamine	63740.5	72	imputed
etizolam	63472.6	73	imputed
zincacetate	62345.1	74	imputed
zincchloride	61906.1	75	imputed
verapamil	61851.3	76	assayed
haloperidol	61742.9	77	assayed
procainamide	59522.4	78	assayed
calciumcitrate	59091	79	imputed
paliperidone	59067.4	80	imputed
metoprolol	59020.1	81	assayed
loxapine	52924.9	82	assayed
dronedarone	52101.2	83	imputed
milnacipran	51783.4	84	assayed
fluoxetine	51339	85	assayed
trimebutine	49553.9	86	assayed
fluphenazine	49251	87	assayed
dextromethorphan	47402.3	88	assayed
ergocalciferol	46940.9	89	imputed
felbamate	44687.5	90	assayed
glycine	43324.7	91	imputed
aripiprazole	42127.9	92	assayed
ranolazine	40584.9	93	assayed
permethrin	39419.7	94	imputed
tramadol	38752.3	95	assayed
citricacid	38663.3	96	imputed
cinnarizine	37734.7	97	assayed
desipramine	36924.1	98	assayed
vortioxetine	36879.4	99	imputed
acetylcysteine	35396.1	100	assayed
galantamine	34035.1	101	assayed
trifluoperazine	33740.7	102	assayed
ergotamine	31105.9	103	imputed
lindane	30956.5	104	imputed
benidipine	30296.7	105	assayed
mianserin	29670.9	106	assayed
levodopa	29630	107	assayed
iloperidone	29613.4	108	assayed
paroxetine	27344.9	109	assayed
pipamperone	27311.2	110	assayed
nitrendipine	27038	111	assayed
felodipine	26700	112	assayed
trazodone	26586.6	113	assayed
zaleplon	26119.2	114	assayed
citalopram	26029.1	115	assayed
lurasidone	25600.4	116	imputed
pentoxifylline	25531.1	117	assayed
propiomazine	25257.6	118	imputed
ivabradine	24497.4	119	imputed
miconazole	23552.5	120	assayed
diphenhydramine	23445.1	121	assayed
glutathione	23282.6	122	imputed
ascorbicacid	22934.3	123	assayed
mibefradil	22743.5	124	assayed
zotepine	22572.4	125	imputed
ocriplasmin	22564	126	imputed
dexfenfluramine	22327.7	127	assayed
perampanel	21786.2	128	imputed
methylphenidate	21775.7	129	imputed
melatonin	21732.9	130	assayed
manidipine	20927.3	131	imputed
venlafaxine	20765.2	132	assayed
estradiol	20679.4	133	assayed
dipyridamole	20355.9	134	assayed
ergoloidmesylates	19547.4	135	imputed
cariprazine	19438	136	imputed
tamoxifen	19418.4	137	assayed
scopolamine	19201.4	138	assayed
clonidine	19175.4	139	assayed
prochlorperazine	19129.5	140	assayed
naltrexone	19085.9	141	assayed
collagenaseclostridiumhistolyticum	19019.5	142	imputed
brexpiprazole	18577.2	143	imputed
oxycodone	17997.6	144	imputed
tiapride	17173.5	145	assayed
prazosin	17165.8	146	assayed
rotigotine	17072.7	147	imputed
vinflunine	16666.1	148	imputed
tapentadol	16650.9	149	imputed
sumatriptan	16552.3	150	assayed
fentanyl	16472	151	imputed
procyclidine	16272.4	152	assayed
diethylstilbestrol	15852.8	153	assayed
asenapine	15806.8	154	assayed
buprenorphine	15728.8	155	imputed
cyclopentolate	15693.3	156	assayed
chlorprothixene	15688.9	157	assayed
oxymetazoline	15682.5	158	assayed
pseudoephedrine	15330.5	159	assayed
larotrectinib	15209.9	160	imputed
propranolol	15068.7	161	assayed
ivermectin	14923.3	162	assayed
vilazodone	14887.1	163	imputed
amiloride	14725	164	assayed
natalizumab	14564.7	165	imputed
epinephrine	14417.9	166	assayed
biperiden	14249.3	167	assayed
diclofenac	14105	168	assayed
metoclopramide	14044.8	169	assayed
vandetanib	14040.1	170	imputed
fenfluramine	14032.9	171	imputed
cholicacid	13798.1	172	assayed
hydrocodone	13744.5	173	imputed
amlexanox	13725.4	174	assayed
hydromorphone	13666	175	imputed
droxidopa	13609	176	imputed
metamfetamine	13554.5	177	imputed
raloxifene	13520	178	assayed
dasatinib	13392.4	179	assayed
dexmethylphenidate	13264.1	180	imputed
paclitaxelpoliglumex	13204.4	181	imputed
phenelzine	13189.2	182	assayed
lisdexamfetamine	13089.8	183	imputed
estrone	13084.8	184	assayed
tolterodine	13076.4	185	assayed
desvenlafaxine	13014.3	186	imputed
carfilzomib	12667.1	187	imputed
piperazine	12626.2	188	imputed
tianeptine	12610.7	189	assayed
potassiumchloride	12554.3	190	imputed
dihydroergotamine	12520.2	191	assayed
ondansetron	12315.7	192	assayed
armodafinil	12279.6	193	imputed
pimavanserin	12099.2	194	imputed
morphine	12076.6	195	imputed
acetylsalicylicacid	11914.8	196	imputed
fingolimod	11789.9	197	imputed
gilteritinib	11713.2	198	imputed
phentermine	11656.7	199	assayed
conjugatedestrogens	11616.4	200	imputed
lamivudine	11557.4	201	assayed
physostigmine	11532.5	202	assayed
cyamemazine	11477.3	203	imputed
atropine	11320.7	204	assayed
eletriptan	11199.6	205	imputed
carvedilol	11143.2	206	assayed
cyclobenzaprine	11007.8	207	assayed
fluvoxamine	11001.3	208	assayed
reserpine	10801.7	209	assayed
pipotiazine	10772.2	210	imputed
brompheniramine	10747.8	211	assayed
carbachol	10679.1	212	assayed
tegaserod	10670.9	213	assayed
ferrousfumarate	10546.5	214	imputed
ferrousglycinesulfate	10513.5	215	imputed
sodiumphenylbutyrate	10501.7	216	imputed
ofloxacin	10385.5	217	assayed
lorcaserin	10369.8	218	imputed
bendroflumethiazide	10289.6	219	assayed
suvorexant	10265.2	220	imputed
flavoxate	10264	221	assayed
terazosin	10249	222	assayed
eribulin	10173.7	223	imputed
tenofovirdisoproxil	10153.5	224	imputed
rosiglitazone	10131.3	225	assayed
insulinhuman	10046.8	226	imputed
levocarnitine	10011.7	227	imputed
ixabepilone	9829.16	228	imputed
probenecid	9717.01	229	assayed
agomelatine	9660.18	230	imputed
vincristine	9494.9	231	assayed
selumetinib	9486.55	232	assayed
selegiline	9451.29	233	assayed
pentazocine	9387.56	234	imputed
brigatinib	9306.47	235	imputed
corticotropin	9295.56	236	imputed
istradefylline	9295.17	237	imputed
rizatriptan	9286.32	238	assayed
adenosine	9255.81	239	imputed
flibanserin	9224.93	240	imputed
piracetam	9176.46	241	assayed
lofepramine	8971.29	242	assayed
hyaluronicacid	8961.84	243	imputed
tropicamide	8857.98	244	assayed
hyoscyamine	8849.59	245	assayed
solriamfetol	8845.82	246	imputed
bethanechol	8803.16	247	assayed
oxybutynin	8782.47	248	assayed
aceticacid	8673.61	249	imputed
tenofoviralafenamide	8635.55	250	imputed
sibutramine	8614.74	251	assayed
erdafitinib	8602.52	252	imputed
epinastine	8600.29	253	imputed
ziconotide	8574.11	254	imputed
tranylcypromine	8571.97	255	assayed
clevidipine	8529.29	256	imputed
isavuconazole	8507.67	257	imputed
methotrexate	8483.09	258	assayed
trimethadione	8480.94	259	assayed
revefenacin	8456.62	260	imputed
diazoxide	8436.69	261	assayed
sulpiride	8388.04	262	assayed
pindolol	8361.44	263	assayed
regorafenib	8355.18	264	imputed
zidovudine	8303.11	265	assayed
edrophonium	8166.07	266	assayed
bumetanide	8138.01	267	assayed
glycopyrronium	8099.87	268	imputed
masitinib	8088.34	269	assayed
ferrousgluconate	8077.06	270	imputed
copanlisib	8063.33	271	imputed
tasimelteon	8018.57	272	imputed
remifentanil	8007.3	273	imputed
acetazolamide	7987.69	274	assayed
sodiumbicarbonate	7984.65	275	imputed
cisatracurium	7963	276	imputed
nadroparin	7926.73	277	imputed
apremilast	7900.9	278	imputed
labetalol	7900.17	279	assayed
palivizumab	7898.22	280	imputed
etanercept	7885.25	281	imputed
dextropropoxyphene	7879.68	282	imputed
fluocinoloneacetonide	7864.59	283	imputed
homatropine	7783.04	284	assayed
fesoterodine	7679.96	285	imputed
tolbutamide	7661.3	286	assayed
aminolevulinicacid	7647.25	287	assayed
acetylcholine	7640.47	288	assayed
bortezomib	7613.25	289	assayed
eluxadoline	7612.35	290	imputed
abciximab	7583.97	291	imputed
doxylamine	7570.55	292	assayed
oseltamivir	7519.01	293	imputed
crisaborole	7502.85	294	imputed
potassiumacetate	7501.27	295	imputed
naldemedine	7473.07	296	imputed
etidronicacid	7455.5	297	assayed
oxytocin	7424.36	298	imputed
acetohydroxamicacid	7410.7	299	assayed
nisoldipine	7377.44	300	assayed
naproxen	7360	301	assayed
lofexidine	7341.48	302	assayed
nitricoxide	7230.05	303	imputed
nalmefene	7202.62	304	imputed
pitolisant	7184.26	305	imputed
pethidine	7160.84	306	imputed
testosterone	7065.9	307	assayed
oxymorphone	7036.49	308	imputed
pholcodine	7012.88	309	imputed
daclizumab	6993.1	310	imputed
dextrothyroxine	6980	311	imputed
tolazamide	6979.22	312	assayed
dabrafenib	6978.1	313	imputed
brinzolamide	6931.28	314	assayed
sufentanil	6913.95	315	imputed
propantheline	6857.52	316	assayed
butorphanol	6855.4	317	imputed
roxadustat	6836.76	318	imputed
levothyroxinesodium	6759.38	319	imputed
hydrocortisonebutyrate	6715.41	320	imputed
alefacept	6715.23	321	imputed
alvimopan	6710.86	322	imputed
bremelanotide	6651.56	323	imputed
tenecteplase	6640.77	324	imputed
pravastatin	6535.22	325	assayed
sapropterin	6501.28	326	imputed
olopatadine	6426.08	327	assayed
ipratropiumbromide	6410.34	328	imputed
naratriptan	6398.65	329	imputed
donepezil	6393.94	330	assayed
hydroxocobalamin	6390.13	331	imputed
almotriptan	6388.02	332	imputed
celecoxib	6379.28	333	assayed
midostaurin	6373.56	334	assayed
dofetilide	6356.53	335	assayed
alpelisib	6290.63	336	imputed
pramlintide	6246.66	337	imputed
diamorphine	6242.47	338	imputed
histaminephosphate	6229.53	339	imputed
alprostadil	6216.83	340	imputed
misoprostol	6175.66	341	assayed
ramelteon	6157.97	342	imputed
lubiprostone	6127.95	343	imputed
salicylicacid	6078.36	344	imputed
sofosbuvir	6074.68	345	imputed
rasagiline	6066.39	346	imputed
octreotide	6057.58	347	imputed
lenvatinib	6051.34	348	imputed
efalizumab	6003.44	349	imputed
nicotinamide	6002.23	350	assayed
galcanezumab	5979.86	351	imputed
peginterferonbeta1a	5972.37	352	imputed
phenylbutazone	5952.12	353	assayed
omeprazole	5940.43	354	assayed
minoxidil	5927.86	355	assayed
fluticasone	5920.26	356	assayed
quinapril	5902.95	357	assayed
cisapride	5894.89	358	assayed
isotretinoin	5875.02	359	assayed
acetohexamide	5866.43	360	assayed
betahistine	5857.63	361	assayed
ammoniumchloride	5849.67	362	imputed
estramustine	5814.46	363	imputed
finasteride	5811.17	364	assayed
alemtuzumab	5785.82	365	imputed
methyclothiazide	5765.37	366	imputed
fexofenadine	5756.42	367	assayed
cediranib	5701.42	368	assayed
carteolol	5685.75	369	assayed
aurothioglucose	5681.02	370	imputed
dimethylfumarate	5633.27	371	imputed
binimetinib	5616.56	372	imputed
avatrombopag	5613.62	373	imputed
phenylpropanolamine	5596.35	374	assayed
adefovirdipivoxil	5590.88	375	imputed
nafcillin	5575.85	376	assayed
pheniramine	5570.17	377	assayed
chlorpropamide	5565.68	378	imputed
dacomitinib	5560.28	379	imputed
trastuzumabemtansine	5552.88	380	imputed
lacticacid	5538.47	381	imputed
metaraminol	5532.52	382	assayed
bimatoprost	5515.91	383	assayed
captopril	5513.68	384	assayed
tryptophan	5507.25	385	assayed
insulinlispro	5500.99	386	imputed
alfuzosin	5490.35	387	assayed
cabazitaxel	5485.07	388	imputed
ubidecarenone	5436.74	389	imputed
mazindol	5433.43	390	imputed
dihydrocodeine	5380.31	391	imputed
etelcalcetide	5323.26	392	imputed
midodrine	5268.37	393	assayed
danazol	5241.93	394	assayed
atracurium	5237.56	395	assayed
lutropinalfa	5231.2	396	imputed
cefdinir	5221.55	397	assayed
nedocromil	5193.02	398	imputed
thrombin	5160.48	399	imputed
nelfinavir	5125.35	400	assayed
deoxycholicacid	5125.32	401	assayed
regadenoson	5117.67	402	imputed
thalidomide	5096.99	403	assayed
acitretin	5080.01	404	assayed
valbenazine	5051.43	405	imputed
phenylephrine	5039.91	406	imputed
dronabinol	5030.35	407	imputed
naloxegol	4954.57	408	imputed
ibutilide	4946.51	409	assayed
tamsulosin	4943.34	410	imputed
arsenictrioxide	4925.52	411	imputed
trichlormethiazide	4917.58	412	assayed
neratinib	4896.79	413	assayed
pyridostigmine	4877.69	414	imputed
moxonidine	4856.81	415	assayed
floxuridine	4852	416	assayed
fludrocortisone	4836.19	417	assayed
azelaicacid	4809.29	418	imputed
vernakalant	4784.01	419	imputed
ciclosporin	4774.96	420	imputed
filgotinib	4769.41	421	imputed
amifampridine	4757.64	422	imputed
cobicistat	4742.9	423	imputed
silodosin	4726.74	424	imputed
dobutamine	4722.17	425	assayed
apraclonidine	4711.09	426	imputed
fedratinib	4710.73	427	imputed
didanosine	4690.16	428	assayed
tetracycline	4666.18	429	assayed
masoprocol	4650.62	430	imputed
ceftibuten	4642.67	431	imputed
levosimendan	4631.1	432	imputed
nebivolol	4629.82	433	imputed
siponimod	4624.83	434	imputed
interferonbeta1a	4623.21	435	imputed
isosorbidedinitrate	4615.33	436	imputed
magnesiumsulfate	4592.35	437	imputed
serelaxin	4580.58	438	imputed
brimonidine	4574.49	439	assayed
chymopapain	4569.27	440	imputed
somatropin	4531.38	441	imputed
ivosidenib	4524.33	442	imputed
acalabrutinib	4524.21	443	imputed
isocarboxazid	4512.56	444	assayed
cevimeline	4479.2	445	imputed
denileukindiftitox	4465.11	446	imputed
interferonalfa2a	4463.44	447	imputed
lusutrombopag	4460.11	448	imputed
pyrazinamide	4453.34	449	assayed
malathion	4453.3	450	imputed
allylestrenol	4446.13	451	imputed
ozanimod	4434.18	452	imputed
nizatidine	4428.66	453	assayed
olsalazine	4425.77	454	imputed
enalapril	4420.81	455	assayed
pioglitazone	4397.94	456	assayed
dexmedetomidine	4392.88	457	imputed
ajmaline	4375.47	458	imputed
celiprolol	4368.64	459	assayed
sulfasalazine	4366.44	460	assayed
pasireotide	4347.04	461	imputed
cilazapril	4327.54	462	imputed
alfentanil	4323.07	463	imputed
oxamniquine	4306.78	464	imputed
conestatalfa	4303.38	465	imputed
beraprost	4297.87	466	imputed
dolutegravir	4297.17	467	imputed
lomustine	4294.12	468	imputed
aminoglutethimide	4245.8	469	assayed
saquinavir	4244.35	470	assayed
fluticasonefuroate	4218.86	471	imputed
aflibercept	4207.71	472	imputed
sarilumab	4207.69	473	imputed
amrubicin	4205.88	474	imputed
indoramin	4203.35	475	imputed
lenalidomide	4199.64	476	assayed
mecasermin	4197.56	477	imputed
cladribine	4194.05	478	assayed
desmopressin	4187.09	479	imputed
rifampicin	4182.12	480	assayed
roflumilast	4174.74	481	imputed
liothyroninesodium	4160.42	482	imputed
atazanavir	4153.8	483	imputed
grepafloxacin	4139.86	484	imputed
suxamethonium	4126.42	485	imputed
rivaroxaban	4122.92	486	assayed
abiraterone	4122.81	487	assayed
elagolix	4118.79	488	imputed
betamethasone	4115.86	489	assayed
prucalopride	4111.88	490	imputed
propanol	4110.32	491	imputed
teriflunomide	4100.86	492	imputed
glucosamine	4097.06	493	assayed
betaxolol	4095.1	494	assayed
teriparatide	4069.47	495	imputed
mifepristone	4055.36	496	assayed
ambenonium	4050.19	497	imputed
oxaprozin	4044.07	498	assayed
epoprostenol	4034.34	499	imputed
atenolol	4025.05	500	assayed
galsulfase	4014.44	501	imputed
oxymetholone	4007.21	502	assayed
goserelin	4001.56	503	assayed
rilmenidine	3990.53	504	assayed
phenprocoumon	3988.64	505	imputed
thiocticacid	3971.23	506	imputed
salbutamol	3968.75	507	assayed
doxapram	3964.63	508	assayed
alectinib	3957.82	509	imputed
cycloserine	3957.23	510	assayed
voglibose	3955.54	511	imputed
vintafolide	3951.66	512	imputed
triprolidine	3944.55	513	assayed
piperacillin	3939.09	514	assayed
frovatriptan	3931.89	515	imputed
etonogestrel	3925.6	516	imputed
bilastine	3911.11	517	imputed
baricitinib	3895.62	518	imputed
hydroxyzine	3875.38	519	assayed
amprenavir	3867.69	520	imputed
atosiban	3856.39	521	imputed
cobimetinib	3848.62	522	imputed
metronidazole	3845.07	523	assayed
econazole	3844.68	524	assayed
famotidine	3843.85	525	assayed
orlistat	3835.87	526	assayed
rilpivirine	3821.4	527	imputed
pirbuterol	3807.61	528	imputed
ibalizumab	3807.49	529	imputed
drotrecoginalfaactivated	3804.61	530	imputed
pentosanpolysulfatesodium	3793.79	531	imputed
levofloxacin	3791.22	532	assayed
safinamide	3789.99	533	assayed
telotristat	3750.7	534	imputed
telaprevir	3746.3	535	imputed
talazoparib	3743.68	536	imputed
palifermin	3742.94	537	imputed
fremanezumab	3742.9	538	imputed
osimertinib	3742.49	539	imputed
betrixaban	3722.01	540	imputed
cangrelor	3720.22	541	imputed
levamisole	3720.02	542	imputed
carbenicillin	3710.06	543	imputed
halcinonide	3679.58	544	assayed
enasidenib	3644.55	545	imputed
nabilone	3636.12	546	imputed
sertaconazole	3635.4	547	assayed
plazomicin	3615.59	548	imputed
pralidoxime	3613.2	549	assayed
letermovir	3611.81	550	imputed
clotrimazole	3610.24	551	assayed
streptokinase	3609.79	552	imputed
cefazolin	3589.65	553	assayed
tazarotene	3580.45	554	imputed
interferonbeta1b	3564.92	555	imputed
cenegermin	3557.42	556	imputed
formoterol	3544.68	557	assayed
glasdegib	3544.42	558	imputed
morniflumate	3538.8	559	imputed
ceftizoxime	3537.97	560	imputed
ticagrelor	3535.86	561	imputed
becaplermin	3534.28	562	imputed
streptozocin	3530.85	563	imputed
basiliximab	3529.75	564	imputed
betaine	3525.64	565	imputed
methylnaltrexonebromide	3522.91	566	imputed
noscapine	3518.47	567	assayed
latanoprostenebunod	3516.18	568	imputed
lorlatinib	3500.85	569	imputed
mirabegron	3498.84	570	imputed
metipranolol	3497.84	571	imputed
apixaban	3497.45	572	imputed
dexlansoprazole	3496.58	573	imputed
ulipristal	3487.58	574	imputed
ceritinib	3486.13	575	imputed
levobunolol	3485.39	576	assayed
furosemide	3483.12	577	assayed
dimetindene	3482.32	578	imputed
isosorbidemononitrate	3477.87	579	imputed
imiquimod	3477.34	580	assayed
drospirenone	3470.05	581	imputed
oprelvekin	3467.4	582	imputed
rolapitant	3463.46	583	imputed
methocarbamol	3462.75	584	assayed
butylscopolamine	3456.63	585	imputed
ethinylestradiol	3454.98	586	assayed
romidepsin	3449.62	587	imputed
pegvisomant	3448.87	588	imputed
vardenafil	3419.22	589	assayed
hexachlorophene	3412.28	590	assayed
nitroprusside	3411.11	591	imputed
abarelix	3409.2	592	imputed
secretin	3401.06	593	imputed
zafirlukast	3384.55	594	assayed
insulinglulisine	3382.23	595	imputed
insulindetemir	3375.71	596	imputed
sodiumstibogluconate	3369.03	597	imputed
satralizumab	3368.64	598	imputed
urapidil	3367.76	599	assayed
trovafloxacin	3363.95	600	imputed
dantrolene	3351.31	601	assayed
lomitapide	3346.96	602	imputed
exenatide	3345.55	603	imputed
oxaliplatin	3343.87	604	imputed
itacitinib	3342.89	605	imputed
encorafenib	3341.74	606	imputed
aclarubicin	3337.94	607	imputed
paclitaxel	3331.43	608	assayed
agalsidasealfa	3316.45	609	imputed
liraglutide	3315.94	610	imputed
levobupivacaine	3314.41	611	imputed
vosaroxin	3313.58	612	imputed
miglustat	3313	613	imputed
protirelin	3300.45	614	imputed
prasugrel	3292.21	615	imputed
rilonacept	3285.75	616	imputed
valrubicin	3279.46	617	imputed
eltrombopag	3279.32	618	imputed
streptomycin	3277.15	619	imputed
peramivir	3274.8	620	imputed
sargramostim	3274.76	621	imputed
aclidiniumbromide	3274.47	622	imputed
gadopenteticacid	3270.36	623	imputed
muromonabcd3	3265.29	624	imputed
anastrozole	3261.43	625	assayed
sarecycline	3254.1	626	imputed
tepotinib	3253.61	627	imputed
paricalcitol	3249.4	628	imputed
duvelisib	3249.16	629	imputed
paramethasone	3234.28	630	imputed
insulinaspart	3233.97	631	imputed
urofollitropin	3229.11	632	imputed
tacrolimus	3228.55	633	assayed
trospium	3227.57	634	imputed
lifitegrast	3218.09	635	imputed
lenograstim	3215.2	636	imputed
salsalate	3200.3	637	imputed
polythiazide	3192.33	638	imputed
sitaxentan	3192.07	639	imputed
fusidicacid	3190.19	640	imputed
nafarelin	3186.06	641	imputed
acrivastine	3185.1	642	imputed
avanafil	3180.74	643	imputed
histrelin	3177.77	644	imputed
ampicillin	3166.63	645	assayed
budesonide	3163.85	646	assayed
semaglutide	3161.46	647	imputed
inositol	3154.74	648	imputed
sulindac	3153.88	649	assayed
grazoprevir	3151.06	650	imputed
azilsartanmedoxomil	3150.56	651	imputed
nelarabine	3143.04	652	imputed
timolol	3140.02	653	assayed
ganciclovir	3135.14	654	assayed
corifollitropinalfa	3133.48	655	imputed
fructose	3130.14	656	imputed
eravacycline	3115.51	657	imputed
lasofoxifene	3114.85	658	imputed
cetrorelix	3113.74	659	imputed
dasabuvir	3108.22	660	imputed
stanozolol	3105.5	661	assayed
enoxaparin	3100.89	662	imputed
dolasetron	3080.93	663	assayed
cabozantinib	3066.02	664	imputed
aminosalicylicacid	3066.01	665	assayed
daclatasvir	3065.79	666	imputed
crizotinib	3061.63	667	assayed
rocuroniumbromide	3059.57	668	imputed
artesunate	3053.41	669	assayed
niraparib	3046.39	670	imputed
rivastigmine	3045.71	671	assayed
saxagliptin	3042.72	672	imputed
mafenide	3025.18	673	assayed
clobetasone	3023.35	674	imputed
benzbromarone	3022.49	675	assayed
pirfenidone	3021.76	676	assayed
ruxolitinib	3021.73	677	assayed
icatibant	3012.74	678	imputed
ranibizumab	3001.46	679	imputed
nitisinone	2999.87	680	imputed
pegfilgrastim	2995.41	681	imputed
meprednisone	2990.23	682	imputed
tadalafil	2989.29	683	assayed
netarsudil	2987.94	684	imputed
choriogonadotropinalfa	2986.36	685	imputed
nesiritide	2980.37	686	imputed
lercanidipine	2979.66	687	imputed
tipranavir	2975.36	688	imputed
efavirenz	2965.53	689	assayed
sucralfate	2962.44	690	imputed
bromopride	2962.08	691	imputed
vorapaxar	2957.12	692	imputed
vismodegib	2956.78	693	imputed
selexipag	2953.26	694	imputed
neomycin	2952.9	695	assayed
mivacuriumchloride	2952.55	696	imputed
ingenolmebutate	2945.31	697	imputed
somatrem	2943.24	698	imputed
miltefosine	2942.69	699	imputed
sulfacetamide	2939.42	700	assayed
tirofiban	2939.28	701	imputed
opicapone	2939.19	702	imputed
doxazosin	2938.75	703	assayed
flunisolide	2912.36	704	assayed
axitinib	2910.49	705	assayed
lanadelumab	2909.99	706	imputed
olmutinib	2909.04	707	imputed
carbocisteine	2903.23	708	imputed
hypromellose	2897.05	709	imputed
nepafenac	2896.22	710	imputed
cefoperazone	2894.21	711	imputed
methacholine	2892.2	712	imputed
miglitol	2885.59	713	assayed
andexanetalfa	2885.44	714	imputed
dapsone	2880.62	715	assayed
abemaciclib	2875.02	716	imputed
triptorelin	2872.65	717	imputed
docosanol	2866.67	718	imputed
cidofovir	2864.08	719	imputed
porfimersodium	2862.65	720	imputed
tetracosactide	2862.36	721	imputed
moxetumomabpasudotox	2859.66	722	imputed
bazedoxifene	2855.36	723	imputed
levocetirizine	2852.99	724	assayed
macimorelin	2852.61	725	imputed
dienogest	2845.01	726	imputed
albiglutide	2843.55	727	imputed
omadacycline	2833.54	728	imputed
lanreotide	2824.07	729	imputed
undecylenicacid	2821.5	730	imputed
gemtuzumabozogamicin	2819.86	731	imputed
abaloparatide	2813.33	732	imputed
conivaptan	2812.54	733	imputed
emapalumab	2811.83	734	imputed
dabigatranetexilate	2810.1	735	imputed
garenoxacin	2803.86	736	imputed
alcaftadine	2793.2	737	imputed
bacitracin	2790.34	738	assayed
tinzaparin	2787.15	739	imputed
lixisenatide	2787	740	imputed
boceprevir	2783.51	741	imputed
travoprost	2783.3	742	imputed
asfotasealfa	2782.61	743	imputed
angiotensinii	2779.43	744	imputed
parathyroidhormone	2779.02	745	imputed
insulindegludec	2776.54	746	imputed
alclometasone	2766.79	747	assayed
voretigeneneparvovec	2757.63	748	imputed
desogestrel	2749.69	749	imputed
cerivastatin	2748.69	750	assayed
riociguat	2747.68	751	imputed
aprotinin	2746.15	752	imputed
zoledronicacid	2741.82	753	imputed
gemifloxacin	2735.24	754	imputed
ezetimibe	2720.77	755	assayed
brolucizumab	2719.64	756	imputed
interferonalfacon1	2719.33	757	imputed
desonide	2708.25	758	imputed
ursodeoxycholicacid	2704.6	759	imputed
glucagon	2702.85	760	imputed
ranitidinebismuthcitrate	2699.87	761	imputed
primaquine	2696.86	762	assayed
delafloxacin	2696.51	763	imputed
risedronicacid	2692.5	764	imputed
tagraxofusp	2690.7	765	imputed
alteplase	2681.73	766	imputed
pyrantel	2675.31	767	assayed
nusinersen	2673.55	768	imputed
erenumab	2660.95	769	imputed
dexketoprofen	2656.74	770	assayed
oxacillin	2654.82	771	assayed
pegademase	2651.74	772	imputed
blinatumomab	2648.47	773	imputed
doravirine	2637.4	774	imputed
pomalidomide	2631.1	775	imputed
barnidipine	2627.49	776	imputed
umeclidiniumbromide	2626.45	777	imputed
dutasteride	2625.38	778	imputed
sirukumab	2621.28	779	imputed
ecallantide	2617.66	780	imputed
desoximetasone	2616.6	781	assayed
foscarnet	2613.81	782	imputed
ridaforolimus	2610.62	783	imputed
bexarotene	2609.46	784	imputed
maraviroc	2609.2	785	assayed
crofelemer	2608.57	786	imputed
troleandomycin	2603.8	787	assayed
ribavirin	2594.81	788	assayed
romosozumab	2586.74	789	imputed
ertugliflozin	2583.32	790	imputed
carglumicacid	2580.45	791	imputed
sermorelin	2577.56	792	imputed
indacaterol	2577.29	793	imputed
tecovirimat	2574.8	794	imputed
luspatercept	2559.58	795	imputed
clocortolone	2552.8	796	assayed
fluorescein	2550.82	797	imputed
tafamidis	2546.25	798	imputed
praziquantel	2543.08	799	assayed
raltegravir	2541.77	800	assayed
famciclovir	2537.91	801	assayed
interferonalfa2b	2537.91	802	imputed
oxytetracycline	2537.87	803	assayed
roxithromycin	2536.24	804	assayed
fulvestrant	2518.01	805	assayed
insulinglargine	2512.48	806	imputed
dicloxacillin	2501.54	807	assayed
carbimazole	2497.77	808	assayed
dexrazoxane	2490.21	809	imputed
burosumab	2482.59	810	imputed
parecoxib	2481.96	811	assayed
plecanatide	2481.79	812	imputed
bevacizumab	2480.58	813	imputed
peginterferonalfa2a	2465.02	814	imputed
spiramycin	2464.52	815	assayed
camostat	2455.58	816	imputed
cortivazol	2454.38	817	imputed
peginesatide	2446.14	818	imputed
darunavir	2437.96	819	imputed
tralokinumab	2416.22	820	imputed
defibrotide	2413.35	821	imputed
nitrofurantoin	2413.01	822	imputed
pralatrexate	2396.55	823	imputed
ocrelizumab	2393.12	824	imputed
emicizumab	2387.18	825	imputed
afatinib	2386.42	826	assayed
canagliflozin	2384.87	827	imputed
vildagliptin	2377.97	828	imputed
doripenem	2372.23	829	imputed
natamycin	2363.2	830	imputed
meloxicam	2362.19	831	assayed
ceftriaxone	2356.49	832	imputed
fluconazole	2354.81	833	assayed
abacavir	2353.64	834	imputed
simeprevir	2353.1	835	imputed
nandrolone	2349.33	836	imputed
cerliponasealfa	2332.52	837	imputed
ketorolac	2330.67	838	assayed
brentuximabvedotin	2325.78	839	imputed
tucatinib	2321.02	840	imputed
inebilizumab	2318.76	841	imputed
pentamidineisethionate	2310.25	842	imputed
eflornithine	2305.61	843	imputed
ustekinumab	2305.09	844	imputed
methoxsalen	2303.68	845	assayed
tafluprost	2292.91	846	imputed
peginterferonalfa2b	2287.7	847	imputed
certolizumabpegol	2258.43	848	imputed
belatacept	2255.83	849	imputed
sonidegib	2248.64	850	imputed
eliglustat	2246.61	851	imputed
metreleptin	2245.29	852	imputed
olaratumab	2240.64	853	imputed
benralizumab	2239.18	854	imputed
ciclesonide	2238.49	855	imputed
gonadorelin	2229.41	856	imputed
capmatinib	2228.2	857	imputed
necitumumab	2223.43	858	imputed
oxiconazole	2222.75	859	assayed
zanamivir	2210.36	860	imputed
carboprost	2208.95	861	imputed
ospemifene	2204.14	862	imputed
tolvaptan	2199.26	863	imputed
methylaminolevulinate	2191.93	864	imputed
thiotepa	2189.68	865	assayed
fluorouracil	2180.2	866	assayed
carmustine	2172.32	867	imputed
darbepoetinalfa	2165.37	868	imputed
griseofulvin	2152.87	869	assayed
caspofungin	2150.1	870	imputed
warfarin	2146.17	871	assayed
evolocumab	2135.79	872	imputed
ganirelix	2133.92	873	imputed
pitavastatin	2132.8	874	assayed
dupilumab	2128.02	875	imputed
migalastat	2125.79	876	imputed
dalteparin	2124.16	877	imputed
carbonmonoxide	2120.85	878	imputed
ivacaftor	2118.46	879	imputed
sulfanilamide	2113.43	880	imputed
glatirameracetate	2105.15	881	imputed
bifonazole	2104.73	882	assayed
emtricitabine	2097.51	883	imputed
upadacitinib	2095.97	884	imputed
calciumchloride	2095.47	885	imputed
rifapentine	2089.06	886	assayed
omacetaxinemepesuccinate	2087.75	887	imputed
moxifloxacin	2084.76	888	assayed
reslizumab	2082.24	889	imputed
trandolapril	2077.47	890	imputed
gefitinib	2076.33	891	assayed
siltuximab	2071.57	892	imputed
cefaclor	2062.01	893	assayed
luliconazole	2051.25	894	imputed
velaglucerasealfa	2044.32	895	imputed
vedolizumab	2043.13	896	imputed
amifostine	2041.87	897	assayed
omalizumab	2038.59	898	imputed
azathioprine	2036.95	899	assayed
clenbuterol	2036.27	900	assayed
temozolomide	2035.3	901	assayed
alglucosidasealfa	2032.8	902	imputed
belimumab	2031.11	903	imputed
fidaxomicin	2023.73	904	imputed
terbinafine	2018.98	905	assayed
bivalirudin	2014.87	906	imputed
isatuximab	2014.78	907	imputed
dactinomycin	2013.65	908	assayed
aldesleukin	2013.2	909	imputed
erythropoietin	2011.66	910	imputed
linagliptin	2006.25	911	imputed
tiotropiumbromide	2004.18	912	imputed
cetuximab	1997.57	913	imputed
fosamprenavir	1991.52	914	imputed
selinexor	1988.06	915	imputed
tazobactam	1982.04	916	assayed
flucloxacillin	1973.34	917	assayed
alirocumab	1967.73	918	imputed
pamidronicacid	1964.81	919	imputed
cloxacillin	1961.59	920	assayed
linaclotide	1953.07	921	imputed
polymyxinb	1948.44	922	imputed
bleomycin	1943.34	923	imputed
romiplostim	1912.11	924	imputed
tioguanine	1911.86	925	assayed
fondaparinux	1903.36	926	imputed
osilodrostat	1898.25	927	imputed
pegaptanib	1893.55	928	imputed
inotuzumabozogamicin	1888.86	929	imputed
venetoclax	1885.55	930	imputed
dalbavancin	1884.1	931	imputed
brodalumab	1879.61	932	imputed
linezolid	1879.2	933	assayed
busulfan	1871.13	934	assayed
reteplase	1863.34	935	imputed
retapamulin	1861.35	936	imputed
palonosetron	1858.28	937	assayed
eptifibatide	1851.61	938	imputed
enfortumabvedotin	1850.99	939	imputed
penicillamine	1846.51	940	imputed
golimumab	1844.76	941	imputed
valganciclovir	1840.24	942	imputed
idelalisib	1832.91	943	assayed
nitazoxanide	1826.07	944	assayed
sodiumtetradecylsulfate	1819.28	945	imputed
idursulfase	1817.83	946	imputed
denosumab	1813.52	947	imputed
tisagenlecleucel	1811.98	948	imputed
ravulizumab	1809.59	949	imputed
lepirudin	1807.48	950	imputed
mitomycin	1806.76	951	imputed
dapagliflozin	1797.79	952	imputed
olodaterol	1795.27	953	imputed
elbasvir	1785.67	954	imputed
abatacept	1779.73	955	imputed
edoxaban	1778.3	956	imputed
ixazomib	1772.88	957	imputed
difluprednate	1763.68	958	imputed
dulaglutide	1755.94	959	imputed
guselkumab	1741	960	imputed
sulfamethoxazole	1728.64	961	assayed
sipuleucelt	1726.23	962	imputed
etravirine	1720.98	963	imputed
tesamorelin	1712.82	964	imputed
pimecrolimus	1701.62	965	imputed
alogliptin	1698.86	966	imputed
nystatin	1698.59	967	assayed
minocycline	1696.91	968	assayed
rabeprazole	1684.16	969	assayed
methylprednisolone	1682.59	970	assayed
lipegfilgrastim	1667.33	971	imputed
ritonavir	1655.55	972	assayed
thyrotropinalfa	1654	973	imputed
obeticholicacid	1638.02	974	imputed
besifloxacin	1626.26	975	imputed
tildrakizumab	1621.8	976	imputed
lesinurad	1609.47	977	imputed
fomepizole	1589.52	978	assayed
olmesartanmedoxomil	1585.29	979	imputed
posaconazole	1584.16	980	imputed
bedaquiline	1564.11	981	imputed
empagliflozin	1563.17	982	imputed
trastuzumab	1561.42	983	imputed
amylnitrite	1560.07	984	imputed
telithromycin	1554.63	985	imputed
hydroquinone	1549.4	986	imputed
bromperidol	1521.3	987	assayed
degarelix	1493.73	988	imputed
canakinumab	1488.97	989	imputed
polatuzumabvedotin	1479.38	990	imputed
carboplatin	1470.47	991	imputed
phenoxymethylpenicillin	1468.93	992	imputed
eplerenone	1465.65	993	assayed
teduglutide	1460.36	994	imputed
avelumab	1459.57	995	imputed
adalimumab	1455.83	996	imputed
danaparoid	1452.75	997	imputed
cholinefenofibrate	1428.6	998	imputed
delavirdine	1376	999	imputed
mogamulizumab	1366.72	1000	imputed
macitentan	1365.32	1001	imputed
mepolizumab	1356.41	1002	imputed
elotuzumab	1353.57	1003	imputed
bicalutamide	1346.14	1004	assayed
ixekizumab	1327.88	1005	imputed
alosetron	1326.46	1006	assayed
baloxavirmarboxil	1322.57	1007	imputed
anakinra	1318.24	1008	imputed
axicabtageneciloleucel	1311.57	1009	imputed
patisiran	1311.31	1010	imputed
risankizumab	1310.86	1011	imputed
ramucirumab	1306.03	1012	imputed
pentostatin	1301.07	1013	imputed
anagrelide	1282.81	1014	assayed
methoxypolyethyleneglycolepoetinbeta	1278.86	1015	imputed
micafungin	1262.65	1016	imputed
infliximab	1216.98	1017	imputed
cemiplimab	1209.87	1018	imputed
secukinumab	1205.61	1019	imputed
nevirapine	1201.17	1020	assayed
filgrastim	1179.2	1021	imputed
enfuvirtide	1174.07	1022	imputed
tocilizumab	1154.47	1023	imputed
dinoprost	1152.86	1024	assayed
deferoxamine	1046.73	1025	imputed
argatroban	1046.65	1026	assayed
daratumumab	1043.55	1027	imputed
trabectedin	1029.06	1028	imputed
ribociclib	1000.87	1029	imputed
eculizumab	999.418	1030	imputed
durvalumab	993.914	1031	imputed
cyclophosphamide	959.015	1032	assayed
ipilimumab	932.242	1033	imputed
panitumumab	908.934	1034	imputed
acenocoumarol	904.058	1035	assayed
atezolizumab	819.353	1036	imputed
chlormezanone	805.335	1037	assayed
trimethoprim	772.401	1038	assayed
pembrolizumab	749.907	1039	imputed
azacitidine	676.309	1040	assayed
nalidixicacid	675.953	1041	assayed
pertuzumab	658.679	1042	imputed
ofatumumab	654.301	1043	imputed
pegaspargase	629.298	1044	imputed
obinutuzumab	610.972	1045	imputed
nivolumab	524.614	1046	imputed
gemcitabine	426.165	1047	assayed
deferasirox	272.079	1048	imputed
rituximab	259.639	1049	imputed
xylometazoline	91.0669	1050	assayed
plerixafor	-280.224	1051	assayed
melphalan	-428.405	1052	assayed
amphotericinb	-435.618	1053	assayed
clofazimine	-486.753	1054	assayed
decitabine	-503.701	1055	assayed
temsirolimus	-733.032	1056	assayed
tinidazole	-748.099	1057	assayed
vancomycin	-770.051	1058	assayed
ciprofloxacin	-785.785	1059	assayed
febuxostat	-796.988	1060	assayed
clindamycin	-804.271	1061	assayed
letrozole	-836.794	1062	assayed
allopurinol	-880.38	1063	assayed
halofantrine	-889.858	1064	assayed
paromomycin	-902.244	1065	assayed
bupivacaine	-958.049	1066	assayed
idoxuridine	-966.323	1067	assayed
capecitabine	-971.766	1068	assayed
ibandronicacid	-1000.92	1069	assayed
aceclofenac	-1008.17	1070	assayed
ceftazidime	-1061.73	1071	assayed
pemetrexed	-1151.91	1072	assayed
epirubicin	-1169.58	1073	assayed
ambrisentan	-1213.48	1074	assayed
exemestane	-1250.81	1075	assayed
everolimus	-1279.03	1076	assayed
cefotetan	-1299.23	1077	assayed
tranexamicacid	-1304.31	1078	assayed
cefuroxime	-1320.17	1079	assayed
tolnaftate	-1369.26	1080	assayed
ifosfamide	-1387.08	1081	assayed
benzocaine	-1414.82	1082	assayed
mycophenolicacid	-1447.77	1083	assayed
erlotinib	-1456.68	1084	assayed
dacarbazine	-1457.24	1085	assayed
doxorubicin	-1478.56	1086	assayed
lapatinib	-1483.51	1087	assayed
chlorambucil	-1507.59	1088	assayed
lisinopril	-1516.49	1089	assayed
elvitegravir	-1522.97	1090	assayed
aliskiren	-1610.98	1091	assayed
eprosartan	-1611.4	1092	assayed
aprepitant	-1616.2	1093	assayed
perindopril	-1664.15	1094	assayed
irbesartan	-1674.28	1095	assayed
bosentan	-1684.42	1096	assayed
gentamicin	-1707.34	1097	assayed
chlorhexidine	-1710.79	1098	assayed
amoxicillin	-1713.28	1099	assayed
sirolimus	-1717.56	1100	assayed
rifaximin	-1720.41	1101	assayed
idarubicin	-1747.73	1102	assayed
prednisolone	-1750.53	1103	assayed
clobetasol	-1770.22	1104	assayed
fenofibrate	-1795.88	1105	assayed
daunorubicin	-1853.98	1106	assayed
sitagliptin	-1855	1107	assayed
metolazone	-1861.03	1108	assayed
sulfadiazine	-1864.55	1109	assayed
valsartan	-1889.14	1110	assayed
josamycin	-1909.35	1111	assayed
trametinib	-1913.2	1112	assayed
cilostazol	-1940.84	1113	assayed
aminocaproicacid	-1949.38	1114	assayed
loracarbef	-1954.48	1115	assayed
deflazacort	-1959.87	1116	assayed
atovaquone	-1960.75	1117	assayed
stavudine	-2002.35	1118	assayed
etoposide	-2071.84	1119	assayed
benazepril	-2074.1	1120	assayed
prednisone	-2083.98	1121	assayed
vemurafenib	-2090.64	1122	assayed
clemastine	-2095.36	1123	assayed
hydralazine	-2101.82	1124	assayed
butenafine	-2119.05	1125	assayed
clopidogrel	-2178.45	1126	assayed
isoniazid	-2187.81	1127	assayed
latanoprost	-2200.7	1128	assayed
bromfenac	-2212.99	1129	assayed
cefixime	-2227.87	1130	assayed
calcitriol	-2245.51	1131	assayed
metyrapone	-2296.25	1132	assayed
indapamide	-2327.41	1133	assayed
resorcinol	-2329.66	1134	assayed
flucytosine	-2346.4	1135	assayed
naftifine	-2379.49	1136	assayed
cefadroxil	-2379.66	1137	assayed
glutamine	-2379.96	1138	assayed
cefotaxime	-2384.83	1139	assayed
triamcinolone	-2426.64	1140	assayed
leflunomide	-2431.77	1141	assayed
gatifloxacin	-2440.26	1142	assayed
balsalazide	-2463.22	1143	assayed
ticlopidine	-2468.11	1144	assayed
topotecan	-2491.52	1145	assayed
procarbazine	-2512.86	1146	assayed
fosinopril	-2522.95	1147	assayed
dirithromycin	-2531.82	1148	assayed
etodolac	-2554.2	1149	assayed
candesartan	-2571.91	1150	assayed
bisoprolol	-2579.42	1151	assayed
itraconazole	-2588.47	1152	assayed
azelastine	-2590.25	1153	assayed
irinotecan	-2608.01	1154	assayed
tolcapone	-2643.21	1155	assayed
flupirtine	-2643.96	1156	assayed
lomefloxacin	-2644.62	1157	assayed
ticarcillin	-2663.91	1158	assayed
sparfloxacin	-2668.76	1159	assayed
clarithromycin	-2674.1	1160	assayed
neostigmine	-2675.27	1161	assayed
norfloxacin	-2725.85	1162	assayed
indinavir	-2744.37	1163	assayed
nicorandil	-2753.23	1164	assayed
bufexamac	-2753.34	1165	assayed
mosapride	-2793.9	1166	assayed
doxercalciferol	-2811.62	1167	assayed
mometasone	-2836.29	1168	assayed
erythromycin	-2874.83	1169	assayed
oxandrolone	-2877.23	1170	assayed
emedastine	-2891.18	1171	assayed
torasemide	-2911.7	1172	assayed
propylthiouracil	-2913.83	1173	assayed
orciprenaline	-2917.4	1174	assayed
telmisartan	-2925.04	1175	assayed
etoricoxib	-2941.09	1176	assayed
granisetron	-2964.1	1177	assayed
proguanil	-2964.91	1178	assayed
rimexolone	-2986.2	1179	assayed
loratadine	-2991.79	1180	assayed
dexchlorpheniramine	-2994.56	1181	assayed
hydroxychloroquine	-3010.79	1182	assayed
ibrutinib	-3042.38	1183	assayed
mitoxantrone	-3085.18	1184	assayed
fludarabine	-3125.68	1185	assayed
repaglinide	-3132.07	1186	assayed
probucol	-3144.03	1187	assayed
vorinostat	-3164.4	1188	assayed
cyproterone	-3175.47	1189	assayed
panobinostat	-3189.39	1190	assayed
voriconazole	-3202.23	1191	assayed
fluvastatin	-3202.77	1192	assayed
flurbiprofen	-3235.8	1193	assayed
ramipril	-3268.86	1194	assayed
cefepime	-3282.95	1195	assayed
pranlukast	-3302.03	1196	assayed
chloramphenicol	-3311.94	1197	assayed
fluorometholone	-3321.03	1198	assayed
tofacitinib	-3341.47	1199	assayed
azithromycin	-3345.65	1200	assayed
desloratadine	-3354.04	1201	assayed
toremifene	-3411.67	1202	assayed
pantoprazole	-3434.95	1203	assayed
nilotinib	-3447.12	1204	assayed
calcipotriol	-3489.8	1205	assayed
fluocinonide	-3493.7	1206	assayed
gliclazide	-3505.38	1207	assayed
losartan	-3518.95	1208	assayed
tioconazole	-3534.03	1209	assayed
acarbose	-3558.51	1210	assayed
diflorasone	-3582.52	1211	assayed
rofecoxib	-3587.05	1212	assayed
alfacalcidol	-3589.44	1213	assayed
cinchocaine	-3624.79	1214	assayed
rifabutin	-3634.96	1215	assayed
molsidomine	-3644.44	1216	assayed
sunitinib	-3659.51	1217	assayed
gemfibrozil	-3713.63	1218	assayed
prednicarbate	-3754.58	1219	assayed
calcifediol	-3757.82	1220	assayed
diacerein	-3769.75	1221	assayed
benperidol	-3774.93	1222	assayed
trimetazidine	-3791.23	1223	assayed
flutamide	-3828.4	1224	assayed
methyltestosterone	-3833.97	1225	assayed
tetryzoline	-3835.3	1226	assayed
mebendazole	-3849.7	1227	assayed
hydrochlorothiazide	-3852.27	1228	assayed
olaparib	-3857.75	1229	assayed
fenoterol	-3873.18	1230	assayed
flecainide	-3876.61	1231	assayed
glipizide	-3878.87	1232	assayed
imatinib	-3882.75	1233	assayed
doxycycline	-3908.06	1234	assayed
ritodrine	-3913.08	1235	assayed
vinpocetine	-3921.4	1236	assayed
nadolol	-3936.52	1237	assayed
hexylresorcinol	-3957.78	1238	assayed
moexipril	-4002.02	1239	assayed
clofarabine	-4024.25	1240	assayed
esomeprazole	-4044.96	1241	assayed
triclabendazole	-4065.88	1242	assayed
levocabastine	-4074.09	1243	assayed
salmeterol	-4081.17	1244	assayed
diflunisal	-4084.38	1245	assayed
triamterene	-4089.42	1246	assayed
amcinonide	-4103.73	1247	assayed
nimesulide	-4137.96	1248	assayed
nilutamide	-4149.79	1249	assayed
tropisetron	-4161.89	1250	assayed
levomepromazine	-4178.91	1251	assayed
valdecoxib	-4193.92	1252	assayed
dorzolamide	-4245.71	1253	assayed
mefenamicacid	-4330.48	1254	assayed
zalcitabine	-4347.88	1255	assayed
auranofin	-4432.28	1256	assayed
nabumetone	-4433.39	1257	assayed
norethisterone	-4466.63	1258	assayed
domperidone	-4563.43	1259	assayed
cisplatin	-4572.04	1260	assayed
terbutaline	-4596.89	1261	assayed
tolmetin	-4627.95	1262	assayed
teniposide	-4640.7	1263	assayed
melperone	-4653.09	1264	assayed
fenoprofen	-4691.54	1265	assayed
triclosan	-4691.99	1266	assayed
enzalutamide	-4734.69	1267	assayed
diethylcarbamazine	-4758.59	1268	assayed
treprostinil	-4782.11	1269	assayed
isoxsuprine	-4792.37	1270	assayed
mercaptopurine	-4809.56	1271	assayed
moclobemide	-4852.12	1272	assayed
reboxetine	-4853.49	1273	assayed
pazopanib	-4871.79	1274	assayed
ketotifen	-4948.6	1275	assayed
diphenoxylate	-4958.06	1276	assayed
aminophylline	-4995.22	1277	assayed
ketoconazole	-5011.83	1278	assayed
cefotiam	-5036.33	1279	assayed
tibolone	-5073.97	1280	assayed
albendazole	-5131.79	1281	assayed
cinacalcet	-5134.75	1282	assayed
simvastatin	-5140.15	1283	assayed
clomifene	-5144.15	1284	assayed
papaverine	-5159.25	1285	assayed
piroxicam	-5212.9	1286	assayed
palbociclib	-5220.97	1287	assayed
riboflavin	-5248.39	1288	assayed
darifenacin	-5308.52	1289	assayed
trifluridine	-5357.17	1290	assayed
mesalazine	-5391.27	1291	assayed
entacapone	-5464.13	1292	assayed
adapalene	-5464.15	1293	assayed
naphazoline	-5476.54	1294	assayed
cetirizine	-5481.84	1295	assayed
guanfacine	-5509.24	1296	assayed
chlorothiazide	-5562.36	1297	assayed
milrinone	-5582.91	1298	assayed
valaciclovir	-5587.14	1299	assayed
atorvastatin	-5683.53	1300	assayed
rosuvastatin	-5705.61	1301	assayed
veliparib	-5733.42	1302	assayed
levonorgestrel	-5752.57	1303	assayed
benzonatate	-5835.46	1304	assayed
sorafenib	-5851.98	1305	assayed
carbinoxamine	-5946.54	1306	assayed
oxprenolol	-5957.97	1307	assayed
colchicine	-6121.21	1308	assayed
ethosuximide	-6181.93	1309	assayed
cyclizine	-6213.1	1310	assayed
disulfiram	-6305.62	1311	assayed
mitotane	-6306.75	1312	assayed
vinorelbine	-6309.78	1313	assayed
ponatinib	-6319.42	1314	assayed
lovastatin	-6349.7	1315	assayed
chlorzoxazone	-6379.07	1316	assayed
benzylpenicillin	-6505.76	1317	assayed
norepinephrine	-6507.13	1318	assayed
belinostat	-6594.61	1319	assayed
fluoxymesterone	-6633.55	1320	assayed
chloroquine	-6879.4	1321	assayed
etretinate	-6991.05	1322	assayed
ciclopirox	-6996.12	1323	assayed
isoprenaline	-6996.61	1324	assayed
hydrocortisone	-7066.91	1325	assayed
nateglinide	-7161.08	1326	assayed
glimepiride	-7187.18	1327	assayed
capsaicin	-7344.14	1328	assayed
chlorphenamine	-7385.96	1329	assayed
acebutolol	-7465.2	1330	assayed
methazolamide	-7499.26	1331	assayed
montelukast	-7673.15	1332	assayed
ephedrine	-7724.15	1333	assayed
rucaparib	-7847.15	1334	assayed
diltiazem	-7948.08	1335	assayed
ketoprofen	-7978.79	1336	assayed
bezafibrate	-8006.22	1337	assayed
cromoglicicacid	-8180.15	1338	assayed
nintedanib	-8191.18	1339	assayed
ranitidine	-8247.76	1340	assayed
cytarabine	-8257.21	1341	assayed
folicacid	-8274.2	1342	assayed
lansoprazole	-8551.26	1343	assayed
cyanocobalamin	-8696.67	1344	assayed
protriptyline	-8744.51	1345	assayed
sildenafil	-8810.77	1346	assayed
mecamylamine	-8817.19	1347	assayed
vecuronium	-8922.33	1348	assayed
iloprost	-8937.29	1349	assayed
tizanidine	-9204.83	1350	assayed
solifenacin	-9239.1	1351	assayed
tiagabine	-9570.67	1352	assayed
somatostatin	-9629.07	1353	assayed
pilocarpine	-9851.16	1354	assayed
pancuronium	-10027.3	1355	assayed
cimetidine	-10028.8	1356	assayed
droperidol	-10350.4	1357	assayed
phenoxybenzamine	-10502.7	1358	assayed
methylergometrine	-10508.7	1359	assayed
benzatropine	-10741.8	1360	assayed
ibuprofen	-10784.3	1361	assayed
indometacin	-10975.9	1362	assayed
fenoldopam	-11608.9	1363	assayed
nalbuphine	-11731.3	1364	assayed
alitretinoin	-12060	1365	assayed
phentolamine	-12235.1	1366	assayed
bosutinib	-12402	1367	assayed
docetaxel	-12514.3	1368	assayed
amiodarone	-12939.7	1369	assayed
troglitazone	-13059.5	1370	assayed
pramipexole	-13133.1	1371	assayed
zolmitriptan	-13286.6	1372	assayed
mefloquine	-14043.8	1373	assayed
tetrabenazine	-14250.9	1374	assayed
molindone	-14400	1375	assayed
vinblastine	-14588.5	1376	assayed
zuclopenthixol	-14622.3	1377	assayed
thiethylperazine	-14651.1	1378	assayed
alendronicacid	-15383.7	1379	assayed
tretinoin	-15484.3	1380	assayed
naloxone	-15715.8	1381	assayed
flupentixol	-15724.1	1382	assayed
pergolide	-15910	1383	assayed
trihexyphenidyl	-15942.4	1384	assayed
baclofen	-15956.3	1385	assayed
vigabatrin	-16031.1	1386	assayed
amisulpride	-16061.2	1387	assayed
dinoprostone	-16841.5	1388	assayed
digoxin	-17370.2	1389	assayed
digitoxin	-18054.5	1390	assayed
methysergide	-18122.4	1391	assayed
perphenazine	-18376.8	1392	assayed
progesterone	-18957.7	1393	assayed
procaine	-19311.9	1394	assayed
varenicline	-19792.8	1395	assayed
cyproheptadine	-20238.7	1396	assayed
dosulepin	-20338.1	1397	assayed
bupropion	-20624.6	1398	assayed
nifedipine	-20925.2	1399	assayed
nimodipine	-21110.7	1400	assayed
terfenadine	-21482	1401	assayed
cilnidipine	-21482.4	1402	assayed
metformin	-21541.4	1403	assayed
isradipine	-21831.2	1404	assayed
buspirone	-21874.5	1405	assayed
apomorphine	-22092.6	1406	assayed
theophylline	-22483	1407	assayed
nicardipine	-22767.3	1408	assayed
dopamine	-24599.8	1409	assayed
nefazodone	-24994.9	1410	assayed
ropinirole	-26968.6	1411	assayed
loperamide	-27018.5	1412	assayed
escitalopram	-27662.1	1413	assayed
promethazine	-30026.3	1414	assayed
promazine	-30496.8	1415	assayed
sertraline	-31254.6	1416	assayed
maprotiline	-31294.2	1417	assayed
mirtazapine	-32460.7	1418	assayed
trimipramine	-32950.4	1419	assayed
clomipramine	-33124	1420	assayed
cabergoline	-33488.2	1421	assayed
guaifenesin	-34919.1	1422	assayed
pyrimethamine	-37921.3	1423	assayed
nicotine	-37989	1424	assayed
amlodipine	-38562.3	1425	assayed
duloxetine	-39427.8	1426	assayed
bromocriptine	-40276.3	1427	assayed
nortriptyline	-40461.6	1428	assayed
pimozide	-41190.9	1429	assayed
caffeine	-41242.8	1430	assayed
spironolactone	-43056.7	1431	assayed
chlorpromazine	-45404.3	1432	assayed
mesoridazine	-53128.4	1433	assayed
thioridazine	-57007.2	1434	assayed
modafinil	-57146.6	1435	assayed
zopiclone	-60048.8	1436	assayed
imipramine	-62258.9	1437	assayed
dyclonine	-62397	1438	assayed
bepridil	-68570.6	1439	assayed
articaine	-71088.6	1440	assayed
quinidine	-79298.3	1441	assayed
ziprasidone	-79784.8	1442	assayed
clozapine	-80215.6	1443	assayed
risperidone	-86508.9	1444	assayed
riluzole	-90949.2	1445	assayed
quetiapine	-96009.5	1446	assayed
thiocolchicoside	-101300	1447	assayed
clomethiazole	-101917	1448	assayed
propofol	-104435	1449	assayed
propafenone	-106057	1450	assayed
disopyramide	-122143	1451	assayed
midazolam	-133339	1452	assayed
lidocaine	-138011	1453	assayed
flumazenil	-141102	1454	assayed
oxcarbazepine	-144598	1455	assayed
zolpidem	-149831	1456	assayed
chlordiazepoxide	-157646	1457	assayed
acamprosate	-190710	1458	assayed
carbamazepine	-231930	1459	assayed
fostamatinib	-239766	1460	assayed
phenytoin	-267667	1461	assayed
gabapentin	-303282	1462	assayed

## Sheet: Table S4
Drug	Triple score	Rank	Assayed or Imputed	Current indication	Number of studies	PMIDs	Number of models	Models
memantine	184073	15	assayed	Alzheimer's disease	19	1922683, 2366881, 3951570, 7495376, 7506658, 10541728, 11173066, 12503423, 12968522, 15115325, 18786655, 19110562, 19803209, 21177076, 23461196, 24906960, 25196574, 25359451, 25434216	5	KA, PTZ, AUD, Kin, Other
meprobamate	133657	26	imputed	Anxiety	2	2574061, 9237049	3	PTZ, Kin, Other
halothane	124848	32	imputed	Anaesthesia	1	20420832	1	Other
glutethimide	117790	39	imputed	Insomnia	1	565846	2	Electro, Other
amitriptyline	110931	49	assayed	Depression; neuropathic pain; migraine	3	1817168, 3924665, 7146047	3	Electro, AUD, Other
methadone	103454	51	imputed	Opioid dependence; analgesia; cough	1	6728128	1	Electro
enflurane	97415.3	53	imputed	Anaesthesia	1	6295421	1	Other
isoflurane	94451.9	54	imputed	Anaesthesia	1	8346834	1	Other
tetracaine	80177	60	assayed	Anaesthesia	1	235156	1	Other
verapamil	61851.3	76	assayed	Angina; hypertension; cluster headache; supraventricular arrhythmia	12	1946038, 2279078, 2411508, 2450733, 2744396, 3393267, 3784769, 7681002, 8152336, 8156971, 8707372, 11218825	6	KA, Pilo, PTZ, AUD, Kin, Other
haloperidol	61742.9	77	assayed	Schizophrenia	1	7875556	1	Other
metoprolol	59020.1	81	assayed	Angina; arrhythmia; migraine; hyperthyroidism	1	12567907	3	PTZ, Electro, Kin
fluoxetine	51339	85	assayed	Depression; bulimia nervosa; obsessive-compulsive disorder	11	7999524, 8149989, 8384110, 8538363, 8816259, 9696406, 15680343, 16531634, 17215106, 23530452, 25754610	3	Electro, AUD, Other
dextromethorphan	47402.3	88	assayed	Pain; addiction; cough	22	1456842, 2079649, 2574061, 2666123, 2676564, 2806362, 3044591, 3374269, 3380326, 3768695, 8058587, 8094234, 8405092, 8856734, 9179861, 9187330, 10080248, 11182165, 12479976, 12586225, 15084442, 15723099	6	KA, PTZ, Electro, AUD, Kin, Other
aripiprazole	42127.9	92	assayed	Schizophrenia	3	25404052, 26022738, 26037847	3	PTZ, Electro, AUD
ranolazine	40584.9	93	assayed	Angina	1	24862204	1	Other
tramadol	38752.3	95	assayed	Pain	4	9741657, 16140368, 20880756, 22209701	2	PTZ, Electro
desipramine	36924.1	98	assayed	Depression; attention deficit hyperactivity disorder	4	1456842, 3924665, 6276790, 9507130	4	PTZ, Electro, AUD, Other
trifluoperazine	33740.7	102	assayed	Nausea	1	2357580	1	KA
levodopa	29630	107	assayed	Parkinson's disease	2	6428968, 6503036	2	Electro, Other
felodipine	26700	112	assayed	Hypertension; angina	1	2272645	2	PTZ, Electro
citalopram	26029.1	115	assayed	Depression; panic disorder	4	21531632, 21962757, 22429158, 22578701	3	KA, Pilo, PTZ
pentoxifylline	25531.1	117	assayed	Peripheral vascular disease; venous leg ulcers	1	25478062	1	Pilo
ivabradine	24497.4	119	imputed	Angina; heart failure	1	24399738	1	Electro
venlafaxine	20765.2	132	assayed	Depression; anxiety	1	15548241	1	AUD
estradiol	20679.4	133	assayed	Menopause; male hypogonadism	1	11164079	1	Other
dipyridamole	20355.9	134	assayed	Peripheral arterial disease; coronary artery disease; pulmonary hypertension	1	9112697	1	AUD
tamoxifen	19418.4	137	assayed	Breast cancer; anovulatory infertility	2	12139106, 24903749	2	Electro, Kin
scopolamine	19201.4	138	assayed	Motion sickness; excessive respiratory secretions	8	3556520, 6616179, 8817469, 9061777, 17092527, 20470870, 22567130, 27329284	3	Pilo, Kin, Other
clonidine	19175.4	139	assayed	Migraine; tourette syndrome; hypertension; menopausal flushing; sedation	21	1486503, 1847879, 2508150, 2826214, 2848694, 2876688, 2885413, 2995952, 6104728, 6306699, 6504961, 6843298, 7160794, 7305545, 7938564, 10211593, 10372568, 17214976, 23756131, 24139618, 25765931	7	KA, Pilo, PTZ, Electro, AUD, Kin, Other
prazosin	17165.8	146	assayed	Hypertension; congestive heart failure; raynaud's phenomenon; benign prostatic hyperplasia	2	6104728, 7938564	2	AUD, Other
fentanyl	16472	151	imputed	Pain	2	2874517, 3774114	2	PTZ, Kin
oxymetazoline	15682.5	158	assayed	Nose bleeds; eye redness	1	6104728	1	AUD
propranolol	15068.7	161	assayed	Hypertension; portal hypertension; phaeochromocytoma; angina; arrhythmia; hypertrophic cardiomyopathy	14	217715, 844488, 1205559, 1802345, 2737792, 2989941, 3841695, 6276790, 6428968, 7938564, 11164080, 12076101, 12567907, 26883739	5	PTZ, Electro, AUD, Kin, Other
amiloride	14725	164	assayed	Oedema	10	15145301, 15951829, 16702627, 16843647, 18572151, 23593189, 24948133, 25744567, 26700432, 26823770	4	Pilo, PTZ, AUD, Other
epinephrine	14417.9	166	assayed	Anaphylaxis; angioedema; cardiopulmonary resuscitation; priapism	2	3964426, 10642045	2	PTZ, Kin
biperiden	14249.3	167	assayed	Parkinson's disease	2	738231, 2858579	2	Electro, Other
metoclopramide	14044.8	169	assayed	Nausea	1	6141554	1	AUD
